# Supplementary material for: Molecular characterization of vernalization and response genes in bread wheat from the Yellow and Huai Valley of China
Source: BMC Plant Biol. 2013 Dec 5;13:199. doi: 10.1186/1471-2229-13-199 (PMC4029403; doi:10.1186/1471-2229-13-199)
Supplement: Additional file 1 — Origin, growth habit, flowering and heading days, allelic variations of vernalization and photoperiod response genes, and copy number variations of Chinese wheat cultivars surveyed. [file 1471-2229-13-199-S1.xlsx]

## Sheet: Sheet1
													Truncated Chinese Spring Ppd-B1 allele	Intacted Chinese Spring Ppd-B1 allele	Intacted Sonora64 Ppd-B1 allele
	Cultivar	Origin	Growth habit	Vrn-A1	Vrn-B1	Vrn-B3	Vrn-D1	PPd-D1	TE insertion in exon 1	5 bp in exon 7	16 bp in exon 8	C and T variants in exon 4 of Vrn-A1	425bp	994bp	223bp	Days to heading	Days to flowering
ZY-1	Xichang 76-4	Yellow and Huai valley	Winter wheat	vrn-A1	vrn-B1	vrn-B3	Vrn-D1b	Ppd-D1a	No	Yes	No		No	No	Yes	192	199
ZY-2	Xichuang 76-9	Yellow and Huai valley	Winter wheat	Vrn-A1a	vrn-B1	vrn-B3	Vrn-D1a	Ppd-D1a	No	Yes	No		No	No	No	191	197
ZY-3	Huapeiai	Yellow and Huai valley	Winter wheat	vrn-A1	Vrn-B1a	vrn-B3	vrn-D1	Ppd-D1a	Yes	Yes	No		No	No	Yes	191	197
ZY-4	Zaosui30	Yellow and Huai valley	Winter wheat	vrn-A1	Vrn-B1a	vrn-B3	vrn-D1	Ppd-D1a	No	Yes	No		No	No	Yes	185	191
ZY-5	Lunong 55055	Yellow and Huai valley	Winter wheat	vrn-A1	vrn-B1	vrn-B3	Vrn-D1b	Ppd-D1a	No	Yes	No		No	No	No	191	194
ZY-6	Shi 84-7111	Yellow and Huai valley	Winter wheat	vrn-A1	vrn-B1	vrn-B3	Vrn-D1b	Ppd-D1a	No	Yes	No		Yes	Yes	No	193	200
ZY-7	Xinmai 9987	Yellow and Huai valley	Winter wheat	vrn-A1	vrn-B1	vrn-B3	Vrn-D1b	Ppd-D1a	No	Yes	No		Yes	Yes	No	193	200
ZY-8	Xinmai 19	Yellow and Huai valley	Winter wheat	vrn-A1	vrn-B1	vrn-B3	vrn-D1	Ppd-D1a	No	Yes	No		Yes	No	Yes	191	199
ZY-9	Ji 874-109	Yellow and Huai valley	Winter wheat	vrn-A1	Vrn-B1a	Vrn-B3c	vrn-D1	Ppd-D1a	Yes	Yes	No	C/T	No	No	Yes	191	197
ZY-10	Lainong 9217	Yellow and Huai valley	Winter wheat	vrn-A1	vrn-B1	vrn-B3	vrn-D1	Ppd-D1a	No	Yes	No		Yes	No	No	197	202
ZY-11	Han 4589	Yellow and Huai valley	Winter wheat	vrn-A1	vrn-B1	vrn-B3	vrn-D1	Ppd-D1a	No	Yes	No		Yes	No	Yes	192	199
ZY-12	Neixiang 182	Yellow and Huai valley	Winter wheat	vrn-A1	vrn-B1	vrn-B3	Vrn-D1a	Ppd-D1a	No	Yes	No		Yes	No	No	192	197
ZY-13	Ji 923235	Yellow and Huai valley	Winter wheat	vrn-A1	vrn-B1	vrn-B3	Vrn-D1b	Ppd-D1a	Yes	Yes	No		No	No	Yes	194	198
ZY-14	04 Zhong 70	Yellow and Huai valley	Winter wheat	vrn-A1	vrn-B1	vrn-B3	Vrn-D1b	Ppd-D1a	No	Yes	No		No	No	Yes	191	199
ZY-15	Gaoyou 503	Yellow and Huai valley	Winter wheat	vrn-A1	vrn-B1	vrn-B3	Vrn-D1b	Ppd-D1a	No	Yes	No	C/T	Yes	Yes	No	194	199
ZY-16	Yuanfeng 898	Yellow and Huai valley	Winter wheat	vrn-A1	vrn-B1	vrn-B3	vrn-D1	Ppd-D1a	No	Yes	No		Yes	No	No	193	199
ZY-17	Jinmai 50	Yellow and Huai valley	Winter wheat	vrn-A1	vrn-B1	vrn-B3	Vrn-D1b	Ppd-D1a	No	Yes	No		No	No	No	194	199
ZY-18	Jinmai 54	Yellow and Huai valley	Winter wheat	vrn-A1	vrn-B1	vrn-B3	vrn-D1	Ppd-D1a	No	Yes	No		Yes	Yes	No	193	199
ZY-19	Yumai 47	Yellow and Huai valley	Winter wheat	vrn-A1	vrn-B1	vrn-B3	vrn-D1	Ppd-D1a	No	Yes	No		No	No	No	195	199
ZY-20	Jiaixiaomai 1	Yellow and Huai valley	Winter wheat	vrn-A1	vrn-B1	vrn-B3	vrn-D1	Ppd-D1a	No	Yes	No		No	No	Yes	192	197
ZY-21	Yunong 949	Yellow and Huai valley	Winter wheat	vrn-A1	vrn-B1	vrn-B3	Vrn-D1b	Ppd-D1a	No	Yes	No		Yes	No	No	192	197
ZY-22	Qingfeng 1	Yellow and Huai valley	Winter wheat	vrn-A1	vrn-B1	vrn-B3	vrn-D1	Ppd-D1a	No	Yes	No		Yes	No	Yes	196	200
ZY-23	Lumai 15	Yellow and Huai valley	Winter wheat	vrn-A1	vrn-B1	vrn-B3	Vrn-D1a	Ppd-D1a	No	Yes	No		No	No	No	194	200
ZY-24	Jinmai 33	Yellow and Huai valley	Winter wheat	vrn-A1	vrn-B1	vrn-B3	vrn-D1	Ppd-D1a	No	Yes	No		Yes	No	No	194	200
ZY-25	Jinmai 47	Yellow and Huai valley	Winter wheat	vrn-A1	vrn-B1	vrn-B3	vrn-D1	Ppd-D1a	No	Yes	No		No	No	No	194	200
ZY-26	BN160	Yellow and Huai valley	Winter wheat	vrn-A1	vrn-B1	vrn-B3	vrn-D1	Ppd-D1a	No	Yes	No		No	No	Yes	194	199
ZY-27	Yumai 13	Yellow and Huai valley	Winter wheat	vrn-A1	vrn-B1	vrn-B3	Vrn-D1b	Ppd-D1a	No	Yes	No		Yes	No	Yes	193	199
ZY-28	Jimai 36	Yellow and Huai valley	Winter wheat	vrn-A1	vrn-B1	vrn-B3	vrn-D1	Ppd-D1a	No	Yes	No		Yes	Yes	No	196	201
ZY-29	Jimai 41	Yellow and Huai valley	Winter wheat	vrn-A1	vrn-B1	vrn-B3	vrn-D1	Ppd-D1b	No	Yes	No		No	No	Yes	192	197
ZY-30	Fengkang 13	Yellow and Huai valley	Winter wheat	vrn-A1	vrn-B1	vrn-B3	vrn-D1	Ppd-D1a	No	Yes	No		No	No	No	196	201
ZY-31	Chixiaomai	Yellow and Huai valley	Winter wheat	vrn-A1	vrn-B1	vrn-B3	Vrn-D1b	Ppd-D1a	No	Yes	No		Yes	Yes	No	194	199
ZY-32	Chiyacao	Yellow and Huai valley	Winter wheat	vrn-A1	vrn-B1	vrn-B3	Vrn-D1b	Ppd-D1a	No	Yes	No		Yes	Yes	No	196	200
ZY-33	Shaan 160	Yellow and Huai valley	Winter wheat	vrn-A1	vrn-B1	vrn-B3	vrn-D1	Ppd-D1a	No	Yes	No		Yes	No	No	197	201
ZY-34	Wenmai 6	Yellow and Huai valley	Winter wheat	vrn-A1	vrn-B1	vrn-B3	vrn-D1	Ppd-D1a	No	Yes	No		Yes	No	Yes	193	199
ZY-35	Xiaoyan 4	Yellow and Huai valley	Winter wheat	vrn-A1	vrn-B1	vrn-B3	vrn-D1	Ppd-D1a	No	Yes	No		Yes	Yes	No	197	202
ZY-36	Lumai 19	Yellow and Huai valley	Winter wheat	vrn-A1	vrn-B1	vrn-B3	vrn-D1	Ppd-D1a	No	Yes	No		No	No	No	195	200
ZY-37	Jinmai 49	Yellow and Huai valley	Winter wheat	vrn-A1	vrn-B1	vrn-B3	vrn-D1	Ppd-D1a	No	Yes	No		Yes	No	No	194	201
ZY-38	Yumai 10	Yellow and Huai valley	Winter wheat	vrn-A1	vrn-B1	vrn-B3	Vrn-D1a	Ppd-D1a	No	Yes	No		Yes	Yes	No	195	199
ZY-39	Jimai 26	Yellow and Huai valley	Winter wheat	vrn-A1	vrn-B1	vrn-B3	Vrn-D1b	Ppd-D1a	No	Yes	No		Yes	Yes	No	195	199
ZY-40	Jinmai 30	Yellow and Huai valley	Winter wheat	vrn-A1	vrn-B1	vrn-B3	vrn-D1	Ppd-D1a	No	Yes	No		Yes	No	Yes	197	202
ZY-41	Huabei 187	Yellow and Huai valley	Winter wheat	vrn-A1	vrn-B1	vrn-B3	vrn-D1	Ppd-D1b	No	Yes	No		No	No	Yes	197	202
ZY-42	Hanxuan 3	Yellow and Huai valley	Winter wheat	vrn-A1	vrn-B1	vrn-B3	vrn-D1	Ppd-D1b	No	No	No		No	No	Yes	196	202
ZY-43	Fengchan 3	Yellow and Huai valley	Winter wheat	vrn-A1	vrn-B1	vrn-B3	vrn-D1	Ppd-D1a	No	Yes	No		Yes	No	Yes	194	200
ZY-44	Xinmai 18	Yellow and Huai valley	Winter wheat	vrn-A1	vrn-B1	vrn-B3	vrn-D1	Ppd-D1a	No	Yes	No		Yes	No	Yes	193	199
ZY-45	Yumai 53	Yellow and Huai valley	Winter wheat	vrn-A1	vrn-B1	vrn-B3	Vrn-D1a	Ppd-D1a	No	Yes	No		Yes	Yes	No	194	199
ZY-46	Neixiang 184	Yellow and Huai valley	Winter wheat	vrn-A1	vrn-B1	vrn-B3	Vrn-D1a	Ppd-D1a	No	Yes	No		Yes	Yes	No	195	199
ZY-47	Jinmai 61	Yellow and Huai valley	Winter wheat	vrn-A1	vrn-B1	vrn-B3	vrn-D1	Ppd-D1a	No	Yes	No		Yes	No	Yes	196	200
ZY-48	Zhoumai 16	Yellow and Huai valley	Winter wheat	vrn-A1	vrn-B1	vrn-B3	vrn-D1	Ppd-D1a	No	Yes	No	C	Yes	No	No	197	202
ZY-49	Zhengmai 004	Yellow and Huai valley	Winter wheat	vrn-A1	vrn-B1	vrn-B3	Vrn-D1a	Ppd-D1a	No	Yes	No	C	Yes	Yes	No	196	200
ZY-50	Yanzhan 4110	Yellow and Huai valley	Winter wheat	vrn-A1	vrn-B1	vrn-B3	Vrn-D1a	Ppd-D1a	No	Yes	No	C	Yes	Yes	No	192	196
ZY-51	Xibeiaigezi	Yellow and Huai valley	Winter wheat	vrn-A1	Vrn-B1a	vrn-B3	Vrn-D1b	Ppd-D1a	No	Yes	No	C/T	Yes	No	Yes	191	196
ZY-52	Ji 95-5219	Yellow and Huai valley	Winter wheat	vrn-A1	vrn-B1	vrn-B3	vrn-D1	Ppd-D1a	No	Yes	No		Yes	No	Yes	194	200
ZY-53	Yunong 9901	Yellow and Huai valley	Winter wheat	vrn-A1	vrn-B1	vrn-B3	Vrn-D1b	Ppd-D1a	No	Yes	No	C/T	Yes	Yes	No	191	198
ZY-54	Xinmai 11	Yellow and Huai valley	Winter wheat	vrn-A1	vrn-B1	vrn-B3	Vrn-D1b	Ppd-D1a	No	Yes	No	C/T	Yes	No	No	192	199
ZY-55	Pumai 9	Yellow and Huai valley	Winter wheat	vrn-A1	vrn-B1	vrn-B3	Vrn-D1b	Ppd-D1a	No	Yes	No	C	Yes	No	Yes	190	197
ZY-56	Zhoumai 18	Yellow and Huai valley	Winter wheat	vrn-A1	vrn-B1	vrn-B3	vrn-D1	Ppd-D1a	No	Yes	No	C	Yes	No	No	196	201
ZY-57	Huaimai 20	Yellow and Huai valley	Winter wheat	vrn-A1	vrn-B1	vrn-B3	vrn-D1	Ppd-D1a	No	Yes	No	C/T	No	No	Yes	197	201
ZY-58	Kaimai 14	Yellow and Huai valley	Winter wheat	vrn-A1	vrn-B1	vrn-B3	vrn-D1	Ppd-D1a	No	Yes	No	C	No	No	Yes	192	199
ZY-59	Fanmai 5	Yellow and Huai valley	Winter wheat	vrn-A1	vrn-B1	vrn-B3	Vrn-D1b	Ppd-D1a	No	Yes	No		No	No	Yes	197	202
ZY-60	Lankaoaizao 8	Yellow and Huai valley	Winter wheat	vrn-A1	vrn-B1	vrn-B3	vrn-D1	Ppd-D1a	No	Yes	No	C/T	No	No	No	196	202
ZY-61	Taikong 6	Yellow and Huai valley	Winter wheat	vrn-A1	vrn-B1	vrn-B3	vrn-D1	Ppd-D1a	No	Yes	No	C/T	Yes	No	Yes	192	199
ZY-62	Biyumai	Yellow and Huai valley	Winter wheat	Vrn-A1a	vrn-B1	vrn-B3	vrn-D1	Ppd-D1b	No	No	No		No	No	Yes	196	201
ZY-63	Bima 4	Yellow and Huai valley	Winter wheat	vrn-A1	vrn-B1	vrn-B3	vrn-D1	Ppd-D1a	No	Yes	No	C	No	No	No	195	200
ZY-64	Shaan 229	Yellow and Huai valley	Winter wheat	vrn-A1	vrn-B1	vrn-B3	vrn-D1	Ppd-D1a	No	Yes	No		Yes	Yes	No	197	202
ZY-65	Shaannong 7859	Yellow and Huai valley	Winter wheat	vrn-A1	vrn-B1	vrn-B3	vrn-D1	Ppd-D1a	No	Yes	No	C/T	Yes	Yes	No	196	200
ZY-66	Xinong 6028	Yellow and Huai valley	Winter wheat	vrn-A1	vrn-B1	vrn-B3	Vrn-D1b	Ppd-D1a	No	Yes	No	C	No	No	No	200	204
ZY-67	Mazhamai	Yellow and Huai valley	Winter wheat	vrn-A1	vrn-B1	vrn-B3	Vrn-D1a	Ppd-D1a	No	Yes	No	C	Yes	No	No
ZY-68	Changle 5	Yellow and Huai valley	Winter wheat	vrn-A1	vrn-B1	vrn-B3	vrn-D1	Ppd-D1b	No	No	No		Yes	No	Yes	198	203
ZY-69	Zhengzhou 24	Yellow and Huai valley	Winter wheat	vrn-A1	vrn-B1	vrn-B3	vrn-D1	Ppd-D1b	No	No	No	C	Yes	No	Yes	198	203
ZY-70	Yunogn 035	Yellow and Huai valley	Winter wheat	vrn-A1	vrn-B1	vrn-B3	vrn-D1	Ppd-D1a	No	Yes	No	C/T	Yes	No		194	199
ZY-71	Shaanhe 6	Yellow and Huai valley	Winter wheat	vrn-A1	vrn-B1	vrn-B3	vrn-D1	Ppd-D1a	No	Yes	No	C/T	Yes	No	Yes	195	201
ZY-72	Jimai 32	Yellow and Huai valley	Winter wheat	vrn-A1	vrn-B1	vrn-B3	vrn-D1	Ppd-D1b	No	Yes	No		Yes	No	Yes	194	205
ZY-73	Chadianhong	Yellow and Huai valley	Winter wheat	vrn-A1	vrn-B1	vrn-B3b	Vrn-D1b	Ppd-D1b	No	Yes	No	C/T	Yes	No	Yes	202	207
ZY-74	Danmai 1	Yellow and Huai valley	Winter wheat	vrn-A1	vrn-B1	vrn-B3	vrn-D1	Ppd-D1a	Yes	Yes	No		Yes	No	No	213	217
ZY-75	Hongxiuzi	Yellow and Huai valley	Winter wheat	vrn-A1	vrn-B1	vrn-B3	vrn-D1	Ppd-D1a	No	Yes	No		Yes	Yes	No	197	201
ZY-76	Xifeng	Yellow and Huai valley	Winter wheat	vrn-A1	vrn-B1	vrn-B3	Vrn-D1b	Ppd-D1a	No	Yes	No		Yes	No	No	185	191
ZY-77	Yangmai 12	Yellow and Huai valley	Winter wheat	vrn-A1	vrn-B1	vrn-B3	Vrn-D1a	Ppd-D1a	No	Yes	No		Yes	No	No	191	197
ZY-78	Yumai 8	Yellow and Huai valley	Winter wheat	vrn-A1	vrn-B1	vrn-B3	vrn-D1	Ppd-D1a	No	Yes	No	C/T	Yes	No	No	193	199
ZY-79	Heibao 2	Yellow and Huai valley	Winter wheat	vrn-A1	vrn-B1	vrn-B3	Vrn-D1b	Ppd-D1a	No	Yes	No		Yes	No	No	197	202
ZY-80	Teng S15	Yellow and Huai valley	Winter wheat	vrn-A1	vrn-B1	vrn-B3	Vrn-D1b	Ppd-D1a	No	Yes	No		Yes	No	No	197	202
ZY-81	Lankao 906 52-24	Yellow and Huai valley	Winter wheat	vrn-A1	vrn-B1	vrn-B3	vrn-D1	Ppd-D1a	No	Yes	No		Yes	No	No	193	200
ZY-82	Youmai 2	Yellow and Huai valley	Winter wheat	vrn-A1	vrn-B1	vrn-B3	vrn-D1	Ppd-D1a	No	Yes	No		Yes	No	No	194	200
ZY-83	Gaocheng 9411	Yellow and Huai valley	Winter wheat	vrn-A1	vrn-B1	vrn-B3	Vrn-D1b	Ppd-D1a	No	Yes	No	C	Yes	No	No	197	203
ZY-84	Fuzhang 30	Yellow and Huai valley	Winter wheat	vrn-A1	vrn-B1	vrn-B3	Vrn-D1b	Ppd-D1a	No	Yes	No		Yes	No	No	197	203
ZY-85	Zhou 91177	Yellow and Huai valley	Winter wheat	vrn-A1	vrn-B1	vrn-B3	vrn-D1	Ppd-D1a	No	Yes	No		Yes	Yes	No	194	199
ZY-86	Xinmai 3306	Yellow and Huai valley	Winter wheat	vrn-A1	vrn-B1	vrn-B3	Vrn-D1b	Ppd-D1a	No	Yes	No		Yes	No	Yes	196	201
ZY-87	Xinmai 9178	Yellow and Huai valley	Winter wheat	vrn-A1	vrn-B1	vrn-B3	vrn-D1	Ppd-D1a	No	Yes	No		Yes	No	No	197	201
ZY-88	Xinmai 3380	Yellow and Huai valley	Winter wheat	vrn-A1	vrn-B1	vrn-B3	Vrn-D1b	Ppd-D1a	No	Yes	No	C	Yes	No	No	194	200
ZY-89	Shi 4185	Yellow and Huai valley	Winter wheat	vrn-A1	vrn-B1	vrn-B3	Vrn-D1b	Ppd-D1a	No	Yes	No	C	Yes	No	Yes	190	198
ZY-90	Zhenghua 0840-3	Yellow and Huai valley	Winter wheat	Vrn-A1a	vrn-B1	vrn-B3	Vrn-D1b	Ppd-D1a	No	Yes	No	C	Yes	No	Yes	189	198
ZY-91	Zhenghua 3563	Yellow and Huai valley	Winter wheat	Vrn-A1a	vrn-B1	vrn-B3	Vrn-D1a	Ppd-D1a	No	Yes	No		No	No	Yes	190	197
ZY-92	Xinmai 208	Yellow and Huai valley	Winter wheat	vrn-A1	vrn-B1	vrn-B3	Vrn-D1b	Ppd-D1a	No	Yes	No		Yes	No	Yes	190	196
ZY-93	Yan 893 Xuan	Yellow and Huai valley	Winter wheat	vrn-A1	vrn-B1	vrn-B3	Vrn-D1b	Ppd-D1a	No	Yes	No		Yes	Yes	No	193	198
ZY-94	Heputou	Yellow and Huai valley	Winter wheat	vrn-A1	vrn-B1	vrn-B3	Vrn-D1b	Ppd-D1a	No	Yes	No		Yes	Yes	No	196	201
ZY-95	Neijiang 31	Yellow and Huai valley	Winter wheat	vrn-A1	vrn-B1	vrn-B3	vrn-D1	Ppd-D1a	No	Yes	No		Yes	Yes	No	192	198
ZY-96	Lankao 90(6) 21-7	Yellow and Huai valley	Winter wheat	vrn-A1	vrn-B1	vrn-B3	vrn-D1	Ppd-D1a	No	Yes	No		Yes	Yes	No	191	197
ZY-97	Lankao 6	Yellow and Huai valley	Winter wheat	vrn-A1	vrn-B1	vrn-B3	vrn-D1	Ppd-D1a	No	Yes	No		Yes	No	No	195	202
ZY-98	Bainong 64	Yellow and Huai valley	Winter wheat	vrn-A1	vrn-B1	vrn-B3	vrn-D1	Ppd-D1a	No	Yes	No		Yes	No	No	194	200
ZY-99	Bainong 95(01)-1-A	Yellow and Huai valley	Winter wheat	vrn-A1	vrn-B1	vrn-B3	vrn-D1	Ppd-D1a	No	Yes	No		Yes	No	Yes	195	201
ZY-100	Laizhou 953	Yellow and Huai valley	Winter wheat	vrn-A1	vrn-B1	vrn-B3	vrn-D1	Ppd-D1a	No	Yes	No		Yes	No	No	196	201
ZY-101	Hongquanmang	Yellow and Huai valley	Winter wheat	vrn-A1	vrn-B1	vrn-B3	Vrn-D1a	Ppd-D1a	No	Yes	No		Yes	Yes	No	197	202
ZY-102	Zhoumai 17	Yellow and Huai valley	Winter wheat	vrn-A1	vrn-B1	vrn-B3	vrn-D1	Ppd-D1a	No	Yes	No		Yes	Yes	No	195	202
ZY-103	Kaimai 18	Yellow and Huai valley	Winter wheat	vrn-A1	vrn-B1	vrn-B3	vrn-D1	Ppd-D1a	No	Yes	No		Yes	Yes	No	196	201
ZY-104	Jimai 20	Yellow and Huai valley	Winter wheat	vrn-A1	vrn-B1	vrn-B3	vrn-D1	Ppd-D1a	No	Yes	No		Yes	No	Yes	196	200
ZY-105	Zhengmai 9023	Yellow and Huai valley	Winter wheat	vrn-A1	Vrn-B1a	vrn-B3	vrn-D1	Ppd-D1a	No	Yes	No		Yes	No	No	189	196
ZY-106	Luohan 2	Yellow and Huai valley	Winter wheat	vrn-A1	vrn-B1	vrn-B3	vrn-D1	Ppd-D1a	No	Yes	No		Yes	No	No	194	200
ZY-107	Luohan 3	Yellow and Huai valley	Winter wheat	vrn-A1	vrn-B1	vrn-B3	vrn-D1	Ppd-D1a	No	Yes	No		Yes	No	No	194	200
ZY-108	Longmai 157	Yellow and Huai valley	Winter wheat	vrn-A1	vrn-B1	vrn-B3	vrn-D1	Ppd-D1a	No	Yes	No		No	No	No	196	201
ZY-109	Longmai 862	Yellow and Huai valley	Winter wheat	vrn-A1	vrn-B1	vrn-B3	vrn-D1	Ppd-D1a	No	Yes	No		No	No	No	197	202
ZY-110	Hemai 26	Yellow and Huai valley	Winter wheat		vrn-B1	Vrn-B3a	vrn-D1	Ppd-D1a	No	Yes	No	C	No	No	No	197	202
ZY-111	Aikang 58	Yellow and Huai valley	Winter wheat	vrn-A1	vrn-B1	vrn-B3	vrn-D1	Ppd-D1a	No	Yes	No		No	No	No	196	201
ZY-112	Yunong 202	Yellow and Huai valley	Winter wheat	vrn-A1	vrn-B1	vrn-B3	vrn-D1	Ppd-D1a	No	Yes	No		Yes	Yes	No	193	199
ZY-113	Yumai 57	Yellow and Huai valley	Winter wheat	vrn-A1	vrn-B1	vrn-B3	vrn-D1	Ppd-D1a	No	Yes	No		Yes	Yes	No	195	200
ZY-114	Jinmai 38	Yellow and Huai valley	Winter wheat	vrn-A1	vrn-B1	vrn-B3	vrn-D1	Ppd-D1a	No	Yes	No		No	No	No	194	199
ZY-115	Huami 19	Yellow and Huai valley	Winter wheat	vrn-A1	vrn-B1	vrn-B3	vrn-D1	Ppd-D1a	No	Yes	No		No	No	No	193	199
ZY-116	Bonong 5	Yellow and Huai valley	Winter wheat	vrn-A1	vrn-B1	vrn-B3	Vrn-D1a	Ppd-D1a	No	Yes	No		No	No	No	192	197
ZY-117	Yumai 41	Yellow and Huai valley	Winter wheat	vrn-A1	vrn-B1	vrn-B3	vrn-D1	Ppd-D1a	No	Yes	No	C/T	No	No	No	193	202
ZY-118	Lumai 23	Yellow and Huai valley	Winter wheat	vrn-A1	vrn-B1	vrn-B3	vrn-D1	Ppd-D1a	No	Yes	No		Yes	Yes	No	194	199
ZY-119	Huixianhong	Yellow and Huai valley	Winter wheat	vrn-A1	Vrn-B1a	vrn-B3	Vrn-D1a	Ppd-D1a	No	Yes	No		Yes	No	No	189	195
ZY-120	Fan 6	Yellow and Huai valley	Winter wheat	vrn-A1	Vrn-B1a	vrn-B3	Vrn-D1a	Ppd-D1a	No	Yes	No		Yes	Yes	No	194	200
ZY-121	Jiangdongmen	Yellow and Huai valley	Winter wheat	vrn-A1	vrn-B1	vrn-B3	Vrn-D1a	Ppd-D1a	No	Yes	No		Yes	No	No	193	199
ZY-122	Qianjinzao	Yellow and Huai valley	Winter wheat	vrn-A1	vrn-B1	vrn-B3	Vrn-D1a	Ppd-D1a	No	Yes	No	C	No	No	No	192	196
ZY-123	Qianjiaomai	Yellow and Huai valley	Winter wheat	vrn-A1	vrn-B1	vrn-B3	vrn-D1	Ppd-D1b	Yes	Yes	No		No	No	No	202	205
ZY-124	Youbao	Yellow and Huai valley	Winter wheat	vrn-A1	vrn-B1	vrn-B3	vrn-D1	Ppd-D1a	No	Yes	No	C/T	No	No	Yes	197	202
ZY-125	Aifeng 3	Yellow and Huai valley	Winter wheat	vrn-A1	vrn-B1	vrn-B3	Vrn-D1b	Ppd-D1a	No	Yes	No		No	No	No	195	201
ZY-126	Pindong 34	Yellow and Huai valley	Winter wheat	vrn-A1	vrn-B1	vrn-B3	Vrn-D1b	Ppd-D1a	No	Yes	No		No	No	No	197	202
ZY-127	Shanqianmai	Yellow and Huai valley	Winter wheat	vrn-A1	vrn-B1	vrn-B3	vrn-D1	Ppd-D1a	No	Yes	No		No	No	No	201	205
ZY-128	Wuyimai	Yellow and Huai valley	Winter wheat	vrn-A1b	Vrn-B1a	vrn-B3	vrn-D1	Ppd-D1b	No	No	No		Yes	Yes	No	195	200
ZY-129	Damuzhiai	Yellow and Huai valley	Winter wheat	vrn-A1	vrn-B1	vrn-B3	vrn-D1	Ppd-D1a	No	No	No		No	No	No	210	215
ZY-130	Aimengxiui	Yellow and Huai valley	Winter wheat	vrn-A1	Vrn-B1a	vrn-B3	Vrn-D1b	Ppd-D1a	No	Yes	No		No	No	No	197	204
ZY-131	Xian 83(104)-11Zhong S	Yellow and Huai valley	Winter wheat	vrn-A1	vrn-B1	vrn-B3	Vrn-D1b	Ppd-D1a	No	No	No		No	No	No	202	208
ZY-132	Xinyang 12	Yellow and Huai valley	Winter wheat	vrn-A1	vrn-B1	vrn-B3	vrn-D1	Ppd-D1a	No	Yes	No		Yes	No	Yes	194	199
ZY-133	Hezuo 2	Yellow and Huai valley	Winter wheat	Vrn-A1a	vrn-B1	vrn-B3	vrn-D1	Ppd-D1b	No	No	No		No	No	No	202	205
ZY-134	Songhuajiang 1	Yellow and Huai valley	Winter wheat	Vrn-A1a	vrn-B1	vrn-B3	vrn-D1	Ppd-D1b	No	No	No		No	No	No	201	205
ZY-135	Jinshajiang 1	Yellow and Huai valley	Winter wheat	vrn-A1	vrn-B1	vrn-B3	Vrn-D1a	Ppd-D1a	No	Yes	No		No	No	No	196	202
ZY-136	Yuanzhu	Yellow and Huai valley	Winter wheat	vrn-A1	vrn-B1	vrn-B3	Vrn-D1a	Ppd-D1a	No	Yes	No		No	No	Yes	194	199
ZY-137	Yunong 4408	Yellow and Huai valley	Winter wheat	vrn-A1	vrn-B1	vrn-B3	vrn-D1	Ppd-D1a	No	Yes	No		No	No	No	193	198
ZY-138	Xinong 881	Yellow and Huai valley	Winter wheat	vrn-A1	vrn-B1	vrn-B3	vrn-D1	Ppd-D1a	No	Yes	No		Yes	Yes	No	192	198
ZY-139	Fu 9465	Yellow and Huai valley	Winter wheat	vrn-A1	vrn-B1	vrn-B3	vrn-D1	Ppd-D1a	No	Yes	No		No	No	No	195	200
ZY-140	Yumai 51	Yellow and Huai valley	Winter wheat	vrn-A1	vrn-B1	vrn-B3	Vrn-D1a	Ppd-D1a	No	Yes	No		No	No	No	193	198
ZY-141	Ji 5092	Yellow and Huai valley	Winter wheat	vrn-A1	vrn-B1	vrn-B3	Vrn-D1a	Ppd-D1a	No	Yes	No		Yes	No	No	191	197
ZY-142	Jiai 9	Yellow and Huai valley	Winter wheat	vrn-A1	vrn-B1	vrn-B3	vrn-D1	Ppd-D1a	No	Yes	No		Yes	No	No	193	198
ZY-143	Yumai 58	Yellow and Huai valley	Winter wheat	vrn-A1	vrn-B1	vrn-B3	vrn-D1	Ppd-D1a	No	Yes	No		No	No	No	193	199
ZY-144	JI C522-9	Yellow and Huai valley	Winter wheat	vrn-A1	vrn-B1	vrn-B3	vrn-D1	Ppd-D1a	No	Yes	No		Yes	No	No	194	199
ZY-145	Ji C527-3	Yellow and Huai valley	Winter wheat	vrn-A1	vrn-B1	vrn-B3	vrn-D1	Ppd-D1a	No	Yes	No		No	No	No	194	199
ZY-146	Ji C524-7	Yellow and Huai valley	Winter wheat	vrn-A1	vrn-B1	vrn-B3	Vrn-D1b	Ppd-D1a	No	Yes	No		No	No	Yes	193	198
ZY-147	Xinong 85(47)	Yellow and Huai valley	Winter wheat	vrn-A1	vrn-B1	vrn-B3	Vrn-D1b	Ppd-D1a	No	Yes	No		Yes	Yes	No	189	196
ZY-148	Yunong 416	Yellow and Huai valley	Winter wheat	vrn-A1	vrn-B1	vrn-B3	vrn-D1	Ppd-D1a	No	Yes	No		Yes	Yes	No	194	198
ZY-149	Zhoumai 23	Yellow and Huai valley	Winter wheat	vrn-A1	vrn-B1	vrn-B3	Vrn-D1a	Ppd-D1a	No	Yes	No		Yes	Yes	No	194	199
ZY-150	Yumai 56	Yellow and Huai valley	Winter wheat	vrn-A1	Vrn-B1a	vrn-B3	vrn-D1	Ppd-D1a	No	Yes	No		Yes	Yes	No	193	199
ZY-151	Yumai 50	Yellow and Huai valley	Winter wheat	vrn-A1	Vrn-B1a	vrn-B3	vrn-D1	Ppd-D1a	No	Yes	No		No	No	No	194	199
ZY-152	Yumai 3	Yellow and Huai valley	Winter wheat	Vrn-A1a	vrn-B1	vrn-B3	vrn-D1	Ppd-D1a	No	Yes	No		Yes	No	No	195	200
ZY-153	Yumai 9	Yellow and Huai valley	Winter wheat	Vrn-A1a	vrn-B1	vrn-B3	vrn-D1	Ppd-D1a	No	Yes	No		Yes	Yes	No	195	199
ZY-154	Zhoumai 22	Yellow and Huai valley	Winter wheat	vrn-A1	vrn-B1	vrn-B3	vrn-D1	Ppd-D1a	No	Yes	No		Yes	Yes	No	195	198
ZY-155	Yumai 55	Yellow and Huai valley	Winter wheat	vrn-A1	vrn-B1	vrn-B3	vrn-D1	Ppd-D1a	No	Yes	No		No	No	No	196	200
ZY-156	Yumai 59	Yellow and Huai valley	Winter wheat	vrn-A1	vrn-B1	vrn-B3	Vrn-D1a	Ppd-D1a	No	Yes	No		No	No	No	193	199
ZY-157	Yumai 21	Yellow and Huai valley	Winter wheat	vrn-A1	vrn-B1	vrn-B3	vrn-D1	Ppd-D1a	No	Yes	No	C/T	Yes	No	No	193	199
ZY-158	Yumai 16	Yellow and Huai valley	Winter wheat	vrn-A1	Vrn-B1a	vrn-B3	vrn-D1	Ppd-D1a	No	Yes	No		Yes	Yes	No	197	201
ZY-159	Yumai 52	Yellow and Huai valley	Winter wheat	vrn-A1	vrn-B1	vrn-B3	vrn-D1	Ppd-D1a	No	Yes	No		Yes	Yes	No	197	202
ZY-160	Fuyang 936	Yellow and Huai valley	Winter wheat	vrn-A1	vrn-B1	vrn-B3	Vrn-D1a	Ppd-D1a	No	Yes	No	C/T	Yes	No	No	192	198
ZY-161	Yumai 14 You	Yellow and Huai valley	Winter wheat	vrn-A1	vrn-B1	vrn-B3	Vrn-D1b	Ppd-D1a	No	Yes	No		Yes	No	No	194	199
ZY-162	Ji 95-6203	Yellow and Huai valley	Winter wheat	vrn-A1	vrn-B1	vrn-B3	vrn-D1	Ppd-D1a	No	Yes	No		Yes	Yes	No	197	201
ZY-163	Yumai 4	Yellow and Huai valley	Winter wheat	vrn-A1	vrn-B1	vrn-B3	vrn-D1	Ppd-D1a	No	Yes	No		No	No	Yes	198	202
ZY-164	Yumai 1	Yellow and Huai valley	Winter wheat	Vrn-A1b	vrn-B1	vrn-B3	vrn-D1	Ppd-D1a	No	Yes	No		No	No	No	200	205
ZY-165	Xinong 979	Yellow and Huai valley	Winter wheat	vrn-A1	vrn-B1	vrn-B3	vrn-D1	Ppd-D1a	No	Yes	No		No	No	Yes	195	201
ZY-166	Zhoumai 20	Yellow and Huai valley	Winter wheat	vrn-A1	vrn-B1	vrn-B3	Vrn-D1b	Ppd-D1a	No	Yes	No		No	No	Yes	196	199
ZY-167	Yunong 201	Yellow and Huai valley	Winter wheat	vrn-A1	vrn-B1	vrn-B3	vrn-D1	Ppd-D1a	No	Yes	No		Yes	No	Yes	197	204
ZY-168	Zhengmai 9694	Yellow and Huai valley	Winter wheat	vrn-A1	vrn-B1	vrn-B3	vrn-D1	Ppd-D1a	No	Yes	No		Yes	No	No	195	201
ZY-169	Xinmai 208	Yellow and Huai valley	Winter wheat	vrn-A1	vrn-B1	vrn-B3	Vrn-D1b	Ppd-D1a	No	Yes	No		Yes	Yes	No	191	197
ZY-170	Yunong 209	Yellow and Huai valley	Winter wheat	vrn-A1	vrn-B1	vrn-B3	vrn-D1	Ppd-D1a	No	Yes	No		Yes	No	Yes	193	199
ZY-171	Xinkehan 9	Yellow and Huai valley	Winter wheat	Vrn-A1a	vrn-B1	vrn-B3	Vrn-D1b	Ppd-D1b	No	No	No					204	209
ZY-172	Yunong 2203	Yellow and Huai valley	Winter wheat	vrn-A1	vrn-B1	vrn-B3	vrn-D1	Ppd-D1a	No	Yes	No					194	199
ZY-173	Yunong 2204	Yellow and Huai valley	Winter wheat	vrn-A1	vrn-B1	vrn-B3	vrn-D1	Ppd-D1a	No	Yes	No	C/T				195	198
	Gaoyuan 584	Qinghai	Spring wheat	vrn-A1	vrn-B1	vrn-B3	Vrn-D1a
	Gaoyuan 158	Qinghai	Spring wheat	Vrn-A1a	vrn-B1	vrn-B3	vrn-D1
	Huzhuhong	Qinghai	Spring wheat	Vrn-A1a	vrn-B1	vrn-B3	vrn-D1
	Humai 12	Qinghai	Spring wheat	Vrn-A1a	vrn-B1	vrn-B3	vrn-D1
	Shanfu 901	Qinghai	Spring wheat	Vrn-A1a	vrn-B1	vrn-B3	vrn-D1
	Qingchun 587	Qinghai	Spring wheat	vrn-A1	Vrn-B1a	vrn-B3	vrn-D1
	Gaoyuan 913	Qinghai	Spring wheat	vrn-A1	Vrn-B1a	vrn-B3	vrn-D1
	Humai 15	Qinghai	Spring wheat	vrn-A1	Vrn-B1a	vrn-B3	vrn-D1
	Minhe 665	Qinghai	Spring wheat	vrn-A1	Vrn-B1a	vrn-B3	vrn-D1
	Lemai 5	Qinghai	Spring wheat	vrn-A1	Vrn-B1a	vrn-B3	vrn-D1
	Qingchun 415	Qinghai	Spring wheat	vrn-A1	Vrn-B1a	vrn-B3	vrn-D1
	Moyin 1	Qinghai	Spring wheat	vrn-A1	Vrn-B1a	vrn-B3	vrn-D1
	Abo	Qinghai	Spring wheat	vrn-A1	Vrn-B1a	vrn-B3	vrn-D1
	Fumai 11	Qinghai	Spring wheat	Vrn-A1a	Vrn-B1a	vrn-B3	vrn-D1
	Humai 13	Qinghai	Spring wheat	Vrn-A1a	Vrn-B1a	vrn-B3	vrn-D1
	Humai 14	Qinghai	Spring wheat	Vrn-A1a	Vrn-B1a	vrn-B3	vrn-D1
	Minhe 853	Qinghai	Spring wheat	Vrn-A1a	Vrn-B1a	vrn-B3	vrn-D1
	Qingchun 37	Qinghai	Spring wheat	Vrn-A1a	Vrn-B1a	vrn-B3	vrn-D1
	Qingchun 38	Qinghai	Spring wheat	Vrn-A1a	Vrn-B1a	vrn-B3	vrn-D1
	Qingchun 39	Qinghai	Spring wheat	Vrn-A1a	Vrn-B1a	vrn-B3	vrn-D1
	Caichun 901	Qinghai	Spring wheat	Vrn-A1a	Vrn-B1a	vrn-B3	vrn-D1
	Hanhai 304	Qinghai	Spring wheat	Vrn-A1a	Vrn-B1a	vrn-B3	vrn-D1
	Caichun 018	Qinghai	Spring wheat	Vrn-A1b	Vrn-B1a	vrn-B3	vrn-D1
	Gaoyuan 932	Qinghai	Spring wheat	vrn-A1	Vrn-B1b	vrn-B3	vrn-D1
	Gaoyuan 448	Qinghai	Spring wheat	vrn-A1	Vrn-B1b	vrn-B3	vrn-D1
	Qingchun 891	Qinghai	Spring wheat	vrn-A1	Vrn-B1b	vrn-B3	vrn-D1
	Qingchun 952	Qinghai	Spring wheat	vrn-A1	Vrn-B1b	vrn-B3	vrn-D1
	Gaoyuan 028	Qinghai	Spring wheat	vrn-A1	Vrn-B1b	vrn-B3	vrn-D1
	Caoxuan 5	Qinghai	Spring wheat	vrn-A1	Vrn-B1b	vrn-B3	vrn-D1
	Minhe 588	Qinghai	Spring wheat	Vrn-A1a	Vrn-B1b	vrn-B3	vrn-D1
	Tongmai 1	Qinghai	Spring wheat	Vrn-A1a	Vrn-B1b	vrn-B3	vrn-D1
	Gaoyuan 671	Qinghai	Spring wheat	Vrn-A1b	Vrn-B1b	vrn-B3	vrn-D1
	Gaoyuan 506	Qinghai	Spring wheat	vrn-A1	vrn-B1	vrn-B3	Vrn-D1a
	Gaoyuan 466	Qinghai	Spring wheat	vrn-A1	vrn-B1	vrn-B3	Vrn-D1a
	Gaoyuan 465	Qinghai	Spring wheat	vrn-A1	vrn-B1	vrn-B3	Vrn-D1a
	Gaoyuan 205	Qinghai	Spring wheat	vrn-A1	vrn-B1	vrn-B3	Vrn-D1a
	Xiangnong 3	Qinghai	Spring wheat	vrn-A1	vrn-B1	vrn-B3	Vrn-D1a
	Moyin 2	Qinghai	Spring wheat	vrn-A1	vrn-B1	vrn-B3	Vrn-D1a
	Lantian 3	Qinghai	Spring wheat	vrn-A1	vrn-B1	vrn-B3	Vrn-D1a
	Zhangchun 811	Qinghai	Spring wheat	Vrn-A1a	vrn-B1	vrn-B3	Vrn-D1a
	Gaoyuan 363	Qinghai	Spring wheat	vrn-A1	Vrn-B1a	vrn-B3	Vrn-D1a
	Gaoyuan 356	Qinghai	Spring wheat	vrn-A1	Vrn-B1a	vrn-B3	Vrn-D1a
	Gaoyuan 175	Qinghai	Spring wheat	vrn-A1	Vrn-B1a	vrn-B3	Vrn-D1a
	Gaoyuan 182	Qinghai	Spring wheat	vrn-A1	Vrn-B1a	vrn-B3	Vrn-D1a
	Gaoyuan 142	Qinghai	Spring wheat	vrn-A1	Vrn-B1a	vrn-B3	Vrn-D1a
	Mobo	Qinghai	Spring wheat	Vrn-A1a	Vrn-B1a	vrn-B3	Vrn-D1a
	Gaoyuan 314	Qinghai	Spring wheat	vrn-A1	Vrn-B1b	vrn-B3	Vrn-D1a
	Gaoyuan 115	Qinghai	Spring wheat	vrn-A1	Vrn-B1b	vrn-B3	Vrn-D1a
	Xinzhe 9	Qinghai	Spring wheat	vrn-A1	Vrn-B1b	vrn-B3	Vrn-D1a
	Caichun 236	Qinghai	Spring wheat	vrn-A1	Vrn-B1b	vrn-B3	Vrn-D1a
	Gaoyuan 412	Qinghai	Spring wheat	Vrn-A1a	Vrn-B1b	vrn-B3	Vrn-D1a
